# Supplementary material for: Anti-S-layer monoclonal antibodies impact Clostridioides difficile physiology
Source: Gut Microbes. 2024 Jan 30;16(1):2301147. doi: 10.1080/19490976.2023.2301147 (PMC10829821; doi:10.1080/19490976.2023.2301147)
Supplement: Supplemental Material [file KGMI_A_2301147_SM9515.zip]

Archive with 3 entries (3 files):
- Sup Table 1.docx
- Sup Table 2.docx
- supp figure 1 revised.docx
